# Supplementary material for: CBF transcription factors involved in the cold response of Camellia japonica (Naidong)
Source: PeerJ. 2021 Sep 9;9:e12155. doi: 10.7717/peerj.12155 (PMC8435204; doi:10.7717/peerj.12155)
Supplement: Supplemental Information 2 [file peerj-09-12155-s002.xlsx]

## Sheet: Sheet1
Table S1. Coding sequence and protein sequence of CBF members from camellia japonica(Naidong) and Arabidopsis
Genes	Coding sequence	Protein sequence
CjCBF1	GAAGCCATCCATATATATATTTCATCGACACTTTTGTGGGTTTGTCCCTCAAAGGCAAAC TTAAATGTTTTTCATCACTCCAACTCTCATCCAAACATTTGAAACTATCATACTACTACT ACACTAGCACTGATACTGTACTAGATGGATTCGAGCAAGAAAAATGTGTTTTCTCACTAT TCTGATTCACTTCCTAGTGGGTCAGGTTTCTCATCCAAAGAAGTCGCGGAATGCTCATCG GCGTCAGATAGGGGCACTGGTGCTCATCCAGCTGCAATCTGTTCTGACGACGAGCTTTTG TTGGCTTCAAGGAATCCGAAGAAGAGGGGAGGGAGGAAGAAAGTAAAGGAGACTCGGCAC CCAGTGTACCGAGGTGTGAGGTGGAGGAACATC…	MDSSKKNVFSHYSDSLPSGSGFSSKEVAECSSASDRGTGAHPAAICSDDELLLASRNPKK RGGRKKVKETRHPVYRGVRWRNIHTWVCEVREPNKKSRIWLGTFPTAEMAARAHDVAAIA LRSRMACVNFADSVWRLPVPASLDPKDIQKAAAEAAEMFRPPLLEEKKDVPGDVAQPEED ATLKENNDVPGDVAKPEEDATLTTTATTTATETATETTMPENLLFMDDEAIFGMPGLLAN MAEGLMLPPPPPHSEGGDWYQGDDAELGDDVSLWSFSI
CjCBF2	GATCTACCCACTTTGTTTTTATACATATTTTATTTACCTTGAATCGATATGTGTTCTCAC TTTTCTGACCCACTTCCTAGTTTCGGGTCCGACGACGTCCCGGACTCTCCGTCGGTGTCA GATTGTGGCAGTGGTGCTCGGCCAGCTGCTAGGTCTTCTGACGAGGAGGTTTTGTTGGCT TCAAGCTGTCCGAAGAAGAGGGGAGGGAGGAAGAAAGTCAGGGAGACTCGGCACCAGGTG TACCGAGGTGTCAAGTTGAGGAACAACAGTATATGGGTCTGCGAAGTGCGCGAGCCAATT AAGAAGTCGAGGATATGGCTCGGGACGTTTCCGACTGCGGAAATGGCTGCGAGAGCTCAC GACGTTGCTGCGATTGCTTTGAGAGGTCGGCTA…	MCSHFSDPLPSFGSDDVPDSPSVSDCGSGARPAARSSDEEVLLASSCPKKRGGRKKVRET RHQVYRGVKLRNNSIWVCEVREPIKKSRIWLGTFPTAEMAARAHDVAAIALRGRLACLNF ADSAWKLPVPASLKPKDIKKAATEAAEAFRPSLPYLEVSGDVTKPENVPATMPGENILH
CjCBF3	GAAACACCACTTTGCTAAACACCACTTTGCTGCTTCAGATATATCTGATCCACACATTTT GTGCCAGTGCCCCAAAAGCAAATTTAACTGCTTCTCATCACTCCACTCCCAACTCTCATC CAAACACTTGAAACTATCATACTACTACTACTACTACTACATAACCACCACTGATATTGT AGTATATGGATTTCAACAAAGAAATGAAGGTGATTTCTTACTATTCTAACCCACTTCCTA GTGAGTCAGTTTTCTCGTCCAAAGCCGTCGGGGAATGTTCATCGGCGTCAGATATCGGCA GCAGTGGTGCTCGGCCAGCTTCTATCTGTTCTGACGACGAGGTTTTGTTGGCTTCAAGAC ATCCGAAGAAGAAAGGAGGGAGGAAGAAAGTGA…	MDFNKEMKVISYYSNPLPSESVFSSKAVGECSSASDIGSSGARPASICSDDEVLLASRHP KKKGGRKKVRETRHPVYRGVRWRNSHTWVCEVREPNKKTRIWLGTFPTAEMAARAHDVAA IALRGRTACVNFADSVWRLPIPASLDPKDIQKAAAEGAEAFRPALEEGNDVSGDVAKPDE EEASASATTMPEKMFYMDEEAVFGMPGLLASMAEGLMLPPPPPHTAGGDGDDVEVDADVS LWSFSI
CjCBF5	GAATCTACCCACTTCGTTGTTATACATATTTAAGTACCTTAAAAAAATACATATTTGATC GTCACTTTGTGGGTTTGCGCCGCAAAAGCAAACTTAACTGCTGCTGCTCATCACTCTCAA CTCTCATCCCAAATCATACTTGTAACCACTACTATACTCTATGGATTTGGACATGGAAAT CGATATGTTTTCTCACTTTTCTGACCCACTTCCTAGTTTCTGGTCCAACAACGTCCCGGA ATCTCCGTCGGTGTCAGATTGTGGCAGTGGTGCTCGGCCAGCTGCTAGGTTTTCTGACGA GGAGGTTTTGTTGGCTTCAAGCTGTCCGAAGAAGAGGGGAGGGAGGAAGAAAGTCAGGGA GACTCGGCACCAGGTGTACCGAGGTGTCAGGTG…	MDLDMEIDMFSHFSDPLPSFWSNNVPESPSVSDCGSGARPAARFSDEEVLLASSCPKKRG GRKKVRETRHQVYRGVRWRNNSKWVCEVREPNKKSRIWLGTFPTAEMAARAHDVAAIALR GRLACLNFADSVWKLPIPASLKPKDIQKAATEAAEAFRPSLQYLEVSGDVTKPENVPATM PEKIFYIDEEAVFGMPGLLANMAEGLMLPPLLPHCAGGEWYQGDDVEASDDVALWSFSI
AtCBF1	ACAACAGCAGCCAGCCAACCACACAGGCACACACTCGATAGAATTTAAAGAACTCATAAAGGTTAACGAGTGAAGAGTCAAAAGTCTCTTTACAAGGGTCAAAGGACACACGTCAGACAGCGAGTGGAACATCGTGGGATTGCTTCGCTATGTACTATACACGTGTCATTCACAGAGACAAAAACTCCGTGTGCTCCCCACATATCCGTTATCTCTCCTCCGGCCAATATAAACACCAATTCTCACTCTCACTTTTTATACTAACTACACACTTGAAAAAGAATCTACCTGAAAAGAAAAAAAAGAGAGAGAGATATAAATAGCTTTACCAAGACAGATATACTATCTTTTATTAATCCAAAAAGACTGAGAACTCTAGTAACTACGTACTACTTAAAC…	MNSFSAFSEMFGSDYEPQGGDYCPTLATSCPKKPAGRKKFRETRHPIYRGVRQRNSGKWVSEVREPNKKTRIWLGTFQTAEMAARAHDVAALALRGRSACLNFADSAWRLRIPESTCAKDIQKAAAEAALAFQDETCDTTTTDHGLDMEETMVEAIYTPEQSEGAFYMDEETMFGMPSLLDNMAEGMLLPPPSVQWNHNYDGEGDGDVSLWSY
AtCBF2	AACTTCAAACACTTACCTGAATTAGAAAAGAAAGATAGATAGAGAAATAAATATTTTATCATACCATACAAAAAAAGACAGAGATCTTCTACTTACTCTACTCTCATAAACCTTATCCAGTTTCTTGAAACAGAGTACTCTTCTGATCAATGAACTCATTTTCTGCCTTTTCTGAAATGTTTGGCTCCGATTACGAGTCTCCGGTTTCCTCAGGCGGTGATTACAGTCCGAAGCTTGCCACGAGCTGCCCCAAGAAACCAGCGGGAAGGAAGAAGTTTCGTGAGACTCGTCACCCAATTTACAGAGGAGTTCGTCAAAGAAACTCCGGTAAGTGGGTGTGTGAGTTGAGAGAGCCAAACAAGAAAACGAGGATTTGGCTCGGGACTTTCCAAACCGCTG…	MNSCSAFSEMFGSDYESPVSSGGDYSPKLATSCPKKPAGRKKFRETRHPIYRGVRQRNSGKWVCELREPNKKTRIWLGTFQTAEMAARAHDVAAIALRGRSACLNFADSAWRLRIPESTCAKEIQKAAAEAALNFQDEMCHMTTDAHGLDMEETLVEAIYTPEQSQDAFYMDEEAMLGMSSLLDNMAEGMLLPSPSVQWNYNFDVEGDDDVSLWSY
AtCBF3	GCCACACATTCATACGCAAAGAGTTTATAAAACTCATAAAGGTATAATAATAACGAGTGAATAAGTCAAAAAAAGTCTTCTCTGGACACATGGCAGATCTTAATGAGTGAATCCTTAAACTACTCATTTTACAATTGCTTCGCTGTGTATAGTTTACGTGGCATTACCAGAGACACAAACTCCGTCTTCGCCTTTTCTTTTGCCTCTAAAATATCTTCCGCCATTATAAAACAGCATGCTCTCACTCCAACTTTTATTTATCTACAAACATTAAATCCACCTGAACTAGAACAGAAAGAGAGAGAAACTATTATTTCAGCAAACCATACCAACAAAAAAGACAGAGATCTTTTAGTTACCTTATCCAGTTTCTTGAAACAGAGTACTCTTCTGATCAAT…	MNSFSAFSEMFGSDYESSVSSGGDYIPTLASSCPKKPAGRKKFRETRHPIYRGVRRRNSGKWVCEVREPNKKTRIWLGTFQTAEMAARAHDVAALALRGRSACLNFADSAWRLRIPESTCAKDIQKAAAEAALAFQDEMCDATTDHGFDMEETLVEAIYTAEQSENAFYMHDEAMFEMPSLLANMAEGMLLPLPSVQWNHNHEVDGDDDDVSLWSY
AtCBF4	ATCTCCAAAAGTTCCAACACCTGAAAACATAAAAAGATAGAAAGAGAAATAAAACATCTTATCCAAAGAAAAAATGAATCCATTTTACTCTACATTCCCAGACTCGTTTCTCTCAATCTCCGATCATAGATCTCCGGTTTCAGACAGTAGTGAGTGTTCACCAAAGTTAGCTTCAAGTTGTCCAAAGAAACGAGCTGGGAGGAAGAAGTTTCGTGAGACACGTCATCCGATTTACAGAGGAGTTCGTCAGAGGAATTCTGGTAAATGGGTTTGTGAAGTTAGAGAGCCTAATAAGAAATCTAGGATTTGGTTAGGTACTTTTCCGACGGTTGAAATGGCTGCTCGTGCTCATGATGTTGCTGCTTTAGCTCTTCGTGGTCGCTCTGCTTGTCTCAATTT…	MNPFYSTFPDSFLSISDHRSPVSDSSECSPKLASSCPKKRAGRKKFRETRHPIYRGVRQRNSGKWVCEVREPNKKSRIWLGTFPTVEMAARAHDVAALALRGRSACLNFADSAWRLRIPETTCPKEIQKAASEAAMAFQNETTTEGSKTAAEAEEAAGEGVREGERRAEEQNGGVFYMDDEALLGMPNFFENMAEGMLLPPPEVVWNHNDFDGVGDVSLWSFDE
CSCBF1	ACCTTTTTAGCCAAATAGCCAAAAAATTACTAAATTAGCCTGTTCCCAAACGAGGCCTAAGTTTTAAATTTTTTTTGAATTGATTTGATGTGTATGAGAGAGAGATTTGTTTGAAAAATTTGTAAACCAAACAAGTTTTGGAAAAAATTTTTGAAAAAATTTGTTTGATTTAATTACTTTTAAAAAATTATTTATAAAAAATTTTTGTTAAAATTTTTTGAGAAACACAAACCAAACAAGGCCAAGATATCCCAAACAAGACTTTAATAAAAAATTTAAAACCATTACTCAATAAAAAAATGCCAGGCCAAAGTTGCTAGGTGGTGTTTGGGAAGCAAGTTTCCAAATTTTTTTCTAATTTTTTTCACTAAAAGACAAAAGTTTTACAAAACCAAAAAA…	MDLDMEIDMFSHFSDPLPSFWSNNVPESPSVSDCGSGAGPAARFSDEEVLLASSCPKKRGGRKKVRETRHQVYRGVRWRSNSKWVCEVREPNKKSRIWLGTFPTAEMAARAHDVAAIALRGRLACLNFADSVWKLPIPASLKPTDIQKAATEAAEAFRPSLQYLEVSGDVTKPENVPATMPEKILYVDEEAVFGMPGFLANMSEGLMIPPLLPHCAGGEWYQGDDVEAFDDVALWSFSI
CSCBF2	CTGTTCAAGGCGATGCAGATCGGAACAGATCTGAGACCATTGGAGCAGATGAGAGGAAGATGAAGTGAAAGAGAGGCTTAACAACAAAAGAAGAAGAAGAAGGGGAAAAAAAAAAAAATTGGTCCAAAACGATGTCTCCTTTTTCTTCTCTTTCATCTCTCACCCAAACACACAGAGATGGAGATGGATGGCCATAGAATGGATTTAACTCAGCACCATTAACAAAAATTGCAAAATTATCTACAACTAGCTCTTCCTCTGTTATCCATATATATCTCTCTCTCTCTCTCTCACACACACACACACATATACATACACTTGATTTGAAAACAAGTTGTAACAGAGGAAGAATCAAGTTGTTGAGCACATGTATATATCCAAAAAAAAAAATAAAAATTC…	MCSHFSDPLPSFGSNDVPESPSVSDCGSGARPAARFSDKEVLLASSCPKKRGGRKKVRETRHQVYRGVKLRNNSIWVCEVREPIKKSRIWLGTFPTAEMAARAHDVAAIALRGRLACLNFADSAWKLPVPASLKPKDIKKAATEAAEAFRPSLPYLEVSGDVTKPENLPATMPGENILH
CSCBF3	TGTTGTCATTCAAAAATTATGTCCCCACAATATGTATAGTTTTTTAGTTTTGAGTAAATTTTTTTTGAAAAATTTGGTAACTTTTTTCTTCAGATGTAAAGAAGTTCTGTTGTACTTTTTAGAAGCCAGCACAATAACAAAGATCTTAAAAGCAGGCAATCTAATCATCAATTTCTGTGAATGTATACTCGTCGCCGCCTCACCACCGTTACCCTTTCTATTCGTCTCTTGTCGCCTCTCTTGGTTCATCTCATTATTGCCTCCCCTCGCCTCACCACCGCCTCGTCACTCCTCGCTTCGATAGGAAATTACGTCGACTGCATAGTCCTCTCTGTTCATCGCCTCTTTGTTCGTCTATTGCAGAGGGGTTAGAGTTCAAAAAACAAAAAGAAACTAAAA…	MSSMDTSSTCSDPYLFRSNFQNSPLSESDACTRQGATHSDGETIILASSRPKKRAGRKKFKETRHPVYRGIRRRNTNKWVCELREPNKKSRIWLGTYPTAEMAARAHDVAALALKGQLACLNFADSVWKLPVPVSKDAKDIRSAAVEAAEAFRPSDHLCNDNTGSRVEEKILSDGVSGTKVCHDGASSSNGTRDNVCHMDEEEEKDAIFDMQGLILGMADGPLLSPPPCLGARFNWDDVETEIDVSLWTY
CSCBF4	TTCCCAATGGAGCAACGTTTGACTCCGACGTCAACAGTCTTCGTATACATGAAAAATCAGGAGATGTGTTACGAAGGAGTTATTTAGTGAAAAAATTTATGATTTTTAAATATTACTATTTATTATTTCTTTAAAGTATTTTTTTTTTTTTTCCTAATAATCATTAATGTGTAATTCTCCCTTTCTTATAAAACTCAACGTAAAATTGGTAAACCTCATTATTTCAATCAATAAATAATAAATTAGAATATCGTATAAATTTGTTCTTAAACATTTTAAAAAATTATCAAATATTTACATATAAATATTATATAAAATATTTGATAATTTATTTAATATCCCAAACGTGCTCTGCAATATTTCTGCGTGAGGGGTGTATTTGGAGAAGGTAGTTTTCTC…	MDFNKETNVISYYSDPLPSESVFSSKAVGECSSASDIGSSGARPASVSDGSSGARPASICSDDEVLLASRHPKKKGGRKKVRETRHPVYRGVRWRNSHTWVCEVREPNKKTRIWLGTFPTAEMAARAHDVAAIALRGRTACVNFADSVWRLPIPASLDPKDIQKAAAEGAEAFRPALEEDNDVSGDVAKPDEEEEASANATTMPEKMFYMDEEAVFGMPGLLASMAEGLMLPPPPHSGGGDGDDVEVDADVSLWSYSI
CSCBF5	GGGACCCCTTTTCCTCCCACCCCCTTTGACTCTCTTTCTTTTTTGATTGATCACTTTTTTTTTTTTTTTTTTTCTTCTCCTTCAATCACCACCCACCACATATGTATAAAGAGGTGGTGAGGATTGAAATTTGAAGGAATCTAAATCACTACCGAATGAGAAATACAGTTTAAGATGTGAAAATTCATATTGAAACACCCACTATTATTTGATAGGGCACCTTTGGTATAATTGTGAGGAATTTGTCTATTGAAAACTGTAACAAGGACAGAATCCCCAACGGGGCAATGTTTGACTCAGACGTCAGCAATCTTCCTATCCACGGAATTCAGGAGATTCCACACCATACAATGAATTTTCAACTAATAAATAATAAGTTGGAGTATCTTATGAATGTCC…	MDSSKKNVFSHYSDTLPSGSGFSSKEVAECSSASDRGTGAHPAAICSDDELLLASRNPKKRGGRKKVKETRHPVYRGVRWRNAHTWVCEVREPNKKSRIWLGTFPTAEMAARAHDVAAIALRNRMACVNFADSVWRLPVPASLDPKDIQKAAAEAAEMFRPPLLEEKKDVPGDVAQPEEDATLKENNDVPGDVAKPEEDATLTTTATTTATETATETTMPENLLFMDDEAIFGMPGLLANMAEGLMLPPPPPHSEGGDWYEGDDAELGDDAATEAGETFRPSLAYVKVSGDVTKPEDIPEKMFYMDEEAVFGMLRLLANMAKGLMLLAGGDWYEGDDVEFGAHKALWSFSI
