# Supplementary material for: CBF transcription factors involved in the cold response of Camellia japonica (Naidong)
Source: PeerJ. 2021 Sep 9;9:e12155. doi: 10.7717/peerj.12155 (PMC8435204; doi:10.7717/peerj.12155)
Supplement: Supplemental Information 3 [file peerj-09-12155-s003.xlsx]

## Sheet: Sheet2
Table S2. promoter sequence of CBF1 from camellia japonica(Naidong)
Gene	sequence
CjCBF1	TCATCTTCATGCAGTGATATCATAAATCTTGAAAATCAATCGTAGGGCATTAATTGTCTG
	AACATAATCGGAAAATAAGAAGACCTGTATTAGATTACAACATTCATTACCAACTAGACA
	ATGCGAAACTTCACATAAGAAATTCAACTACATTTTAGATACACACAAAACATTCATCTA
	TATTATTATATTAAGTATAGGCTAAACTTGGTGTTTAAACCTTTGTTTGTTTCTCCTTAC
	GCCACATGTTTCTCAGTTTTCTTATTTCAAAATAAAATAAATAAATAAGAGAAGTGAGAC
	TTGAATCTTAGATTTTTCAAAGAAGACTCTTACACACAATATATAGTAAATATTTTATTT
	TATTTGAATTGTACACACTTTTCGTATACCAACCACTAATATAAATAAAAGAGAATATAT
	ATAGAGGTGAGAGTTAGGAAAAAATGATAAAATATATGGGAGGTGCAAGTGTGTTAGCGG
	TGAAGTGCAAATAAAAAATTATAAAAATACAACCCCTCTGTATATTAGTAATTTTTTCCC
	CTAATTTCTATCTACATGTGATTTCCCTTATGAATAATGAGAAATACAGTTTAAGATCAC
	TCTGATGGGAAAATTCATATTGAAACACCCACTATTATTTGATAGCGCACCTTTGGTATA
	ATTGTGAGGAATTTGTCTATTAAAAACTGTAACAAGGACAGAATTCCCAACGGGGCAATG
	TTTGACTCAGACGTCAGCAATCTTGCTATCCACGGAATTCAGGAGATTCCACACCATACA
	ATGGATTTTCAACGAATATATAATAAGTTGGAGCATCTTATGAATGTCCTTACATATTTT
	AAATAATTATTAAACATTTTATATAATATTCATATTTAATAAGATTCATGTAATTATTAT
	ATAAAATATTTAATAATTTTTTTTGACATTTTTACTCTACAAAAATTTTTTGGTGGGACA
	GGTGAAATTGGGGAAAGTAGTTTTCTCAAATCAATCACTCAGGGTTAGTTTAAAAAACAG
	GAATGGCAAAAGCCAAAATTAATAATCCCCCACTCGCTACGTCACCACGAAACAACACGC
	GTTCACACACCCACCCACACACCCAACACGTCCACTTGACGACAAAACATTTCTCTCTCT
	CTCTCAACTCACTGAACTGAAAGTATGCGCCGTCCCATATTCCAGCCTGGCTACTACTTA
	TTTGACGCGTTCGTACATACGCCAATTTTATCTATATATAGAAACTTCACTTCCCATAAT
	AAATAAGCCATCCATATATATATTTCATCGACACTTTTGTGGGTTTGTCCCTCAAAGGCA
	AACTTAAATGTTTTTCATCACTCCAACTCTCATCCAAACATTTGAAACTATCATACTACT
	ACTACACTAGCACTGATACTGTACTAGATGGATTCGAGCAAGAAAAATGTGTTTTCTCAC
	TATTCTGATTCACTTCCTAGTGGGTCAGGTTTCTCATCCAAAGAAGTCGCGGAATGCTCA
	TCGGCGTCAGATAGGGGCACTGGTGCTCATCCAGCTGCAATCTGTTCTGACGACGAGCTT
	TTGTTGGCTTCAAGGAATCCGAAGAAGAGGGGAGGGAGGAAGAAAGTAAAGGAGACTCGG
	CACCCAGTGTACCGAGGTGTGAGGTGGAGGAACATCCACACCTGGGTCTGCGAAGTGCGC
	GAGCCCAATAAGAAGTCGAGGATATGGCTCGGTACATTTCCAACCGCGGAAATGGCTGCG
	AGAGCTCACGACGTTGCTGCCATTGCTTTGAGAAGTCGGATGGCTTGTGTCAATTTTGCT
	GACTCGGTTTGGAGGCTGCCCGTTCCGGCTTCATTGGATCCCAAGGATATTCAGAAAGCA
	GCAGCCGAGGCGGCTGAGATGTTTCGGCCACCGTTGTTGGAGGAGAAGAAGGATGTTCCA
	GGTGACGTGGCACAGCCAGAAGAGGATGCGACATTGAAAGAGAACAACGATGTTCCAGGT
	GACGTGGCAAAGCCAGAAGAGGATGCGACAGCAGATAACGTTCCC
