# Supplementary material for: CBF transcription factors involved in the cold response of Camellia japonica (Naidong)
Source: PeerJ. 2021 Sep 9;9:e12155. doi: 10.7717/peerj.12155 (PMC8435204; doi:10.7717/peerj.12155)
Supplement: Supplemental Information 5 [file peerj-09-12155-s005.xlsx]

## Sheet: Raw data
CBF1	TREAT	Relative expression		TREAT	Relative expression		TREAT	Relative expression
	CK	1		CK	1		CK	1
	T1	879.498		T1	1132.12		T1	915.81
	T2	530.782		T2	638.654		T2	652.218
	T3	622.166		T3	606.842		T3	704.504
CBF2	TREAT	Relative expression		TREAT	Relative expression		TREAT	Relative expression
	CK	1		CK	1		CK	1
	T1	130.192		T1	181.428		T1	215.81
	T2	502.916		T2	588.494		T2	545.705
	T3	192.138		T3	236.552		T3	181.345
CBF3	TREAT	Relative expression		TREAT	Relative expression		TREAT	Relative expression
	CK	1		CK	1		CK	1
	T1	48.912		T1	60.782		T1	54.847
	T2	79.141		T2	50.365		T2	67.753
	T3	98.613		T3	57.615		T3	63.114
CBF5	TREAT	Relative expression		TREAT	Relative expression		TREAT	Relative expression
	CK	1		CK	1		CK	1
	T1	1632.17		T1	1716.21		T1	1779.19
	T2	711.618		T2	1027.01		T2	1019.31
	T3	489.463		T3	443.349		T3	457.406

## Sheet: Variance
Gene	CK	T1	T2	T3					Gene	CK	T1	T2	T3					Gene	CK	T1	T2	T3					Gene	CK	T1	T2	T3
CBF1	1	879.498	530.782	622.166					CBF2	1	130.192	502.916	192.138					CBF3	1	48.912	79.141	98.613					CBF5	1	1632.17	711.618	489.463
CBF1	1	1132.12	638.654	606.842					CBF2	1	181.428	588.494	236.552					CBF3	1	48.912	50.365	57.615					CBF5	1	1716.21	1027.01	443.349
CBF1	1	915.81	652.218	704.504					CBF2	1	215.81	545.705	181.345					CBF3	1	54.847	67.753	63.114					CBF5	1	1779.19	1019.31	457.406
Average	1	975.81	607.218	644.504					Average	1	175.81	545.705	203.345					Average	1	50.8903	65.753	73.114					Average	1	1709.19	919.314	463.406
sd	0	111.519	54.3313	42.8852					sd	0	35.1784	34.9371	23.8907					sd	0	2.79779	11.8326	18.1697					sd	0	60.2274	146.897	19.2981
CK-T1									CK-T1									CK-T1									CK-T1
Analysis of variance: one-way analysis of variance									Analysis of variance: one-way analysis of variance									Analysis of variance: one-way analysis of variance									Analysis of variance: one-way analysis of variance
SUMMARY									SUMMARY									SUMMARY									SUMMARY
Group	Observation number	Summation	Average	Variance					Group	Observation number	Summation	Average	Variance					Group	Observation number	Summation	Average	Variance					Group	Observation number	Summation	Average	Variance
1	3	3	1	0					1	3	3	1	0					1	3	3	1	0					1	3	3	1	0
2	3	2927.43	975.81	18654.7					2	3	527.43	175.81	1856.28					2	3	152.671	50.8903	11.7414					2	3	5127.57	1709.19	5441.02
Variance									Variance									Variance									Variance
Difference source	SS	df	MS	F	P-value	F crit			Difference source	SS	df	MS	F	P-value	F crit			Difference source	SS	df	MS	F	P-value	F crit			Difference source	SS	df	MS	F	P-value	F crit
Group with	1.42538e+06	1	1.42538e+06	152.817	0.00024609	7.70865			Group with	45837.8	1	45837.8	49.3867	0.00216007	7.70865			Group with	3733.57	1	3733.57	635.966	1.46806e-05	7.70865			Group with	4.37687e+06	1	4.37687e+06	1608.84	2.30848e-06	7.70865
Group in	37309.4	4	9327.36						Group in	3712.56	4	928.141						Group in	23.4828	4	5.8707						Group in	10882	4	2720.51
Total	1.46269e+06	5							Total	49550.4	5							Total	3757.05	5							Total	4.38775e+06	5
CK-T2									CK-T2									CK-T2									CK-T2
1	530.782								1	502.916								1	79.141								1	711.618
1	638.654								1	588.494								1	50.365								1	1027.01
1	652.218								1	545.705								1	67.753								1	1019.31
Analysis of variance: one-way analysis of variance									Analysis of variance: one-way analysis of variance									Analysis of variance: one-way analysis of variance									Analysis of variance: one-way analysis of variance
SUMMARY									SUMMARY									SUMMARY									SUMMARY
Group	Observation number	Summation	Average	Variance					Group	Observation number	Summation	Average	Variance					Group	Observation number	Summation	Average	Variance					Group	Observation number	Summation	Average	Variance
1	3	3	1	0					1	3	3	1	0					1	3	3	1	0					1	3	3	1	0
2	3	1821.65	607.218	4427.84					2	3	1637.12	545.705	1830.9					2	3	197.259	65.753	210.015					2	3	2757.94	919.314	32368
Variance									Variance									Variance									Variance
Difference source	SS	df	MS	F	P-value	F crit			Difference source	SS	df	MS	F	P-value	F crit			Difference source	SS	df	MS	F	P-value	F crit			Difference source	SS	df	MS	F	P-value	F crit
Group with	551250	1	551250	248.993	9.42406e-05	7.70865			Group with	445055	1	445055	486.161	2.50415e-05	7.70865			Group with	6289.43	1	6289.43	59.8952	0.00150145	7.70865			Group with	1.26495e+06	1	1.26495e+06	78.1605	0.000903676	7.70865
Group in	8855.68	4	2213.92						Group in	3661.8	4	915.449						Group in	420.029	4	105.007						Group in	64736.1	4	16184
Total	560106	5							Total	448717	5							Total	6709.46	5							Total	1.32969e+06	5
CK-T3									CK-T3									CK-T3									CK-T3
1	622.166								1	192.138								1	98.613								1	489.463
1	606.842								1	236.552								1	57.615								1	443.349
1	704.504								1	181.345								1	63.114								1	457.406
Analysis of variance: one-way analysis of variance									Analysis of variance: one-way analysis of variance									Analysis of variance: one-way analysis of variance									Analysis of variance: one-way analysis of variance
SUMMARY									SUMMARY									SUMMARY									SUMMARY
Group	Observation number	Summation	Average	Variance					Group	Observation number	Summation	Average	Variance					Group	Observation number	Summation	Average	Variance					Group	Observation number	Summation	Average	Variance
1	3	3	1	0					1	3	3	1	0					1	3	3	1	0					1	3	3	1	0
2	3	1933.51	644.504	2758.71					2	3	610.035	203.345	856.151					2	3	219.342	73.114	495.209					2	3	1390.22	463.406	558.625
Variance									Variance									Variance									Variance
Difference source	SS	df	MS	F	P-value	F crit			Difference source	SS	df	MS	F	P-value	F crit			Difference source	SS	df	MS	F	P-value	F crit			Difference source	SS	df	MS	F	P-value	F crit
Group with	621146	1	621146	450.317	2.9155e-05	7.70865			Group with	61415.2	1	61415.2	143.468	0.000278435	7.70865			Group with	7800.64	1	7800.64	31.5044	0.00495077	7.70865			Group with	320729	1	320729	1148.28	4.52417e-06	7.70865
Group in	5517.41	4	1379.35						Group in	1712.3	4	428.075						Group in	990.418	4	247.605						Group in	1117.25	4	279.313
Total	626664	5							Total	63127.6	5							Total	8791.06	5							Total	321846	5

## Sheet: Figure data
Gene	treat	mean	sd
CBF1	CK	1	0
CBF1	T1	975.81	111.519
CBF1	T2	607.218	54.3313
CBF1	T3	644.504	42.8852
Gene	treat	mean	sd
CBF2	CK	1	0
CBF2	T1	175.81	35.1784
CBF2	T2	545.705	34.9371
CBF2	T3	203.345	23.8907
Gene	treat	mean	sd
CBF3	CK	1	0
CBF3	T1	50.8903	2.79779
CBF3	T2	65.753	11.8326
CBF3	T3	73.114	18.1697
Gene	treat	mean	sd
CBF5	CK	1	0
CBF5	T1	1709.19	60.2274
CBF5	T2	919.314	146.897
CBF5	T3	463.406	19.2981
