# Supplementary material for: CBF transcription factors involved in the cold response of Camellia japonica (Naidong)
Source: PeerJ. 2021 Sep 9;9:e12155. doi: 10.7717/peerj.12155 (PMC8435204; doi:10.7717/peerj.12155)
Supplement: Supplemental Information 6 [file peerj-09-12155-s006.xlsx]

## Sheet: Raw data(1)
root	Relative expression	treat			root	Relative expression	treat			root	Relative expression	treat
CBF1	1	CK			CBF1	1	CK			CBF1	1	CK
CBF2	0.765	CK			CBF2	1.086	CK			CBF2	0.924	CK
CBF3	0.19	CK			CBF3	0.157	CK			CBF3	0.112	CK
CBF5	0.065	CK			CBF5	0.0164	CK			CBF5	0.1907	CK
CBF1	23.103	COLD			CBF1	18.807	COLD			CBF1	21.405	COLD
CBF2	23.765	COLD			CBF2	25.261	COLD			CBF2	24.063	COLD
CBF3	1.998	COLD			CBF3	3.368	COLD			CBF3	2.983	COLD
CBF5	3.054	COLD			CBF5	1.26	COLD			CBF5	3.057	COLD
stem	Relative expression	treat			stem	Relative expression	treat			stem	Relative expression	treat
CBF1	1	CK			CBF1	1	CK			CBF1	1	CK
CBF2	2.432	CK			CBF2	1.202	CK			CBF2	2.267	CK
CBF3	0.066	CK			CBF3	0.242	CK			CBF3	0.154	CK
CBF5	0.145	CK			CBF5	0.309	CK			CBF5	0.377	CK
CBF1	62.199	COLD			CBF1	48.713	COLD			CBF1	65.227	COLD
CBF2	48.533	COLD			CBF2	44.975	COLD			CBF2	48.254	COLD
CBF3	3.655	COLD			CBF3	1.831	COLD			CBF3	4.243	COLD
CBF5	17.063	COLD			CBF5	11.743	COLD			CBF5	14.832	COLD
leaf	Relative expression	treat			leaf	Relative expression	treat			leaf	Relative expression	treat
CBF1	1	CK			CBF1	1	CK			CBF1	1	CK
CBF2	3.212	CK			CBF2	4.838	CK			CBF2	2.525	CK
CBF3	0.462	CK			CBF3	0.182	CK			CBF3	0.172	CK
CBF5	0.0591	CK			CBF5	0.0751	CK			CBF5	0.0821	CK
CBF1	149.915	COLD			CBF1	155.439	COLD			CBF1	161.752	COLD
CBF2	79.281	COLD			CBF2	94.881	COLD			CBF2	81.081	COLD
CBF3	4.659	COLD			CBF3	2.249	COLD			CBF3	3.454	COLD
CBF5	12.639	COLD			CBF5	16.58	COLD			CBF5	13.471	COLD
bud	Relative expression	treat			bud	Relative expression	treat			bud	Relative expression	treat
CBF1	1	CK			CBF1	1	CK			CBF1	1	CK
CBF2	7.795	CK			CBF2	4.447	CK			CBF2	7.621	CK
CBF3	0.0145	CK			CBF3	0.3815	CK			CBF3	0.348	CK
CBF5	0.313	CK			CBF5	0.151	CK			CBF5	0.292	CK
CBF1	168.965	COLD			CBF1	128.984	COLD			CBF1	147.506	COLD
CBF2	55.516	COLD			CBF2	77.585	COLD			CBF2	67.494	COLD
CBF3	2.632	COLD			CBF3	4.156	COLD			CBF3	3.547	COLD
CBF5	40.199	COLD			CBF5	19.49	COLD			CBF5	33.881	COLD
flower	Relative expression	treat			flower	Relative expression	treat			flower	Relative expression	treat
CBF1	1	CK			CBF1	1	CK			CBF1	1	CK
CBF2	0.1725	CK			CBF2	0.5637	CK			CBF2	0.2268	CK
CBF3	0.308	CK			CBF3	0.085	CK			CBF3	0.231	CK
CBF5	0.0173	CK			CBF5	0.0097	CK			CBF5	0.0135	CK
CBF1	1.127	COLD			CBF1	0.849	COLD			CBF1	0.988	COLD
CBF2	0.698	COLD			CBF2	0.832	COLD			CBF2	0.696	COLD
CBF3	0.179	COLD			CBF3	0.392	COLD			CBF3	0.179	COLD
CBF5	0.411	COLD			CBF5	0.2	COLD			CBF5	0.2893	COLD

## Sheet: Variance(1)
	root
	CBF1								CBF2								CBF3								CBF5
	1	23.103							0.765	23.765							0.19	1.998							0.065	3.054
	1	18.807							1.086	25.261							0.157	3.368							0.0164	1.26
	1	21.405							0.924	24.063							0.112	2.983							0.1907	3.057
Average	1	21.105						Average	0.925	24.363						Average	0.153	2.783						Average	0.0907	2.457
sd	0	1.76662						sd	0.13105	0.646531						sd	0.0319687	0.576903						sd	0.0734415	0.846408
	Analysis of variance: one-way analysis of variance								Analysis of variance: one-way analysis of variance								Analysis of variance: one-way analysis of variance								Analysis of variance: one-way analysis of variance
	SUMMARY								SUMMARY								SUMMARY								SUMMARY
	Group	Observation number	Summation	Average	Variance				Group	Observation number	Summation	Average	Variance				Group	Observation number	Summation	Average	Variance				Group	Observation number	Summation	Average	Variance
	1	3	3	1	0				1	3	2.775	0.925	0.025761				1	3	0.459	0.153	0.001533				1	3	0.2721	0.0907	0.00809049
	2	3	63.315	21.105	4.6814				2	3	73.089	24.363	0.627004				2	3	8.349	2.783	0.499225				2	3	7.371	2.457	1.07461
	Variance								Variance								Variance								Variance
	Difference source	SS	df	MS	F	P-value	F crit		Difference source	SS	df	MS	F	P-value	F crit		Difference source	SS	df	MS	F	P-value	F crit		Difference source	SS	df	MS	F	P-value	F crit
	Group with	606.317	1	606.317	259.032	8.71664e-05	7.70865		Group with	824.01	1	824.01	2524.68	9.38846e-07	7.70865		Group with	10.3753	1	10.3753	41.4386	0.0029958	7.70865		Group with	8.39906	1	8.39906	15.515	0.0169753	7.70865
	Group in	9.36281	4	2.3407					Group in	1.30553	4	0.326383					Group in	1.00152	4	0.250379					Group in	2.1654	4	0.54135
	Total	615.679	5						Total	825.315	5						Total	11.3769	5						Total	10.5645	5
	stem
	CBF1								CBF2								CBF3								CBF5
	1	62.199							2.432	48.533							0.066	3.655							0.145	17.063
	1	48.713							1.202	44.975							0.242	1.831							0.309	11.743
	1	65.227							2.267	48.254							0.154	4.243							0.377	14.832
Average	1	58.713						Average	1.967	47.254						Average	0.154	3.243						Average	0.277	14.546
sd	0	7.17831						sd	0.545115	1.61552						sd	0.0718517	1.02689						sd	0.097379	2.18128
	Analysis of variance: one-way analysis of variance								Analysis of variance: one-way analysis of variance								Analysis of variance: one-way analysis of variance								Analysis of variance: one-way analysis of variance
	SUMMARY								SUMMARY								SUMMARY								SUMMARY
	Group	Observation number	Summation	Average	Variance				Group	Observation number	Summation	Average	Variance				Group	Observation number	Summation	Average	Variance				Group	Observation number	Summation	Average	Variance
	1	3	3	1	0				1	3	5.901	1.967	0.445725				1	3	0.462	0.154	0.007744				1	3	0.831	0.277	0.014224
	2	3	176.139	58.713	77.2922				2	3	141.762	47.254	3.91484				2	3	9.729	3.243	1.58174				2	3	43.638	14.546	7.13695
	Variance								Variance								Variance								Variance
	Difference source	SS	df	MS	F	P-value	F crit		Difference source	SS	df	MS	F	P-value	F crit		Difference source	SS	df	MS	F	P-value	F crit		Difference source	SS	df	MS	F	P-value	F crit
	Group with	4996.19	1	4996.19	129.28	0.000341205	7.70865		Group with	3076.37	1	3076.37	1411	2.99952e-06	7.70865		Group with	14.3129	1	14.3129	18.0094	0.0132239	7.70865		Group with	305.407	1	305.407	85.4144	0.000761956	7.70865
	Group in	154.584	4	38.6461					Group in	8.72113	4	2.18028					Group in	3.17898	4	0.794744					Group in	14.3023	4	3.57559
	Total	5150.77	5						Total	3085.09	5						Total	17.4919	5						Total	319.709	5
	leaf
	CBF1								CBF2								CBF3								CBF5
	1	149.915							3.212	79.281							0.462	4.659							0.0591	12.639
	1	155.439							4.838	94.881							0.182	2.249							0.0751	16.58
	1	161.752							2.525	81.081							0.172	3.454							0.0821	13.471
Average	1	155.702						Average	3.525	85.081						Average	0.272	3.454						Average	0.0721	14.23
sd	0	4.83601						sd	0.969869	6.9685						sd	0.134412	0.983878						sd	0.00962635	1.69606
	Analysis of variance: one-way analysis of variance								Analysis of variance: one-way analysis of variance								Analysis of variance: one-way analysis of variance								Analysis of variance: one-way analysis of variance
	SUMMARY								SUMMARY								SUMMARY								SUMMARY
	Group	Observation number	Summation	Average	Variance				Group	Observation number	Summation	Average	Variance				Group	Observation number	Summation	Average	Variance				Group	Observation number	Summation	Average	Variance
	1	3	3	1	0				1	3	10.575	3.525	1.41097				1	3	0.816	0.272	0.0271				1	3	0.2163	0.0721	0.000139
	2	3	467.106	155.702	35.0805				2	3	255.243	85.081	72.84				2	3	10.362	3.454	1.45202				2	3	42.69	14.23	4.31493
	Variance								Variance								Variance								Variance
	Difference source	SS	df	MS	F	P-value	F crit		Difference source	SS	df	MS	F	P-value	F crit		Difference source	SS	df	MS	F	P-value	F crit		Difference source	SS	df	MS	F	P-value	F crit
	Group with	35899.1	1	35899.1	2046.67	1.42772e-06	7.70865		Group with	9977.07	1	9977.07	268.739	8.10572e-05	7.70865		Group with	15.1877	1	15.1877	20.536	0.0105639	7.70865		Group with	300.669	1	300.669	139.358	0.000294709	7.70865
	Group in	70.161	4	17.5403					Group in	148.502	4	37.1255					Group in	2.95825	4	0.739563					Group in	8.63014	4	2.15754
	Total	35969.2	5						Total	10125.6	5						Total	18.1459	5						Total	309.299	5
	bud
	CBF1								CBF2								CBF3								CBF5
	1	168.965							7.795	55.516							0.0145	2.632							0.313	40.199
	1	128.984							4.447	77.585							0.3815	4.156							0.151	19.49
	1	147.506							7.621	67.494							0.348	3.547							0.292	33.881
Average	1	148.485						Average	6.621	66.865						Average	0.248	3.445						Average	0.252	31.19
sd	0	16.3368						sd	1.53889	9.0206						sd	0.165675	0.626337						sd	0.0719305	8.6659
	Analysis of variance: one-way analysis of variance								Analysis of variance: one-way analysis of variance								Analysis of variance: one-way analysis of variance								Analysis of variance: one-way analysis of variance
	SUMMARY								SUMMARY								SUMMARY								SUMMARY
	Group	Observation number	Summation	Average	Variance				Group	Observation number	Summation	Average	Variance				Group	Observation number	Summation	Average	Variance				Group	Observation number	Summation	Average	Variance
	1	3	3	1	0				1	3	19.863	6.621	3.55228				1	3	0.744	0.248	0.0411723				1	3	0.756	0.252	0.007761
	2	3	445.455	148.485	400.339				2	3	200.595	66.865	122.057				2	3	10.335	3.445	0.588447				2	3	93.57	31.19	112.647
	Variance								Variance								Variance								Variance
	Difference source	SS	df	MS	F	P-value	F crit		Difference source	SS	df	MS	F	P-value	F crit		Difference source	SS	df	MS	F	P-value	F crit		Difference source	SS	df	MS	F	P-value	F crit
	Group with	32627.7	1	32627.7	163.001	0.000216878	7.70865		Group with	5444.01	1	5444.01	86.6817	0.000740648	7.70865		Group with	15.3312	1	15.3312	48.7	0.0022175	7.70865		Group with	1435.74	1	1435.74	25.4892	0.00723775	7.70865
	Group in	800.678	4	200.169					Group in	251.218	4	62.8046					Group in	1.25924	4	0.31481					Group in	225.309	4	56.3273
	Total	33428.4	5						Total	5695.23	5						Total	16.5905	5						Total	1661.05	5
	flower
	CBF1								CBF2								CBF3								CBF5
	1	1.127							0.1725	0.698							0.308	0.179							0.0173	0.411
	1	0.849							0.5637	0.832							0.085	0.392							0.0097	0.2
	1	0.988							0.2268	0.696							0.231	0.179							0.0135	0.2893
Average	1	0.988						Average	0.321	0.742						Average	0.208	0.25						Average	0.0135	0.3001
sd	0	0.113493						sd	0.173041	0.0636448						sd	0.0924806	0.100409						sd	0.00310269	0.0864782
	Analysis of variance: one-way analysis of variance								Analysis of variance: one-way analysis of variance								Analysis of variance: one-way analysis of variance								Analysis of variance: one-way analysis of variance
	SUMMARY								SUMMARY								SUMMARY								SUMMARY
	Group	Observation number	Summation	Average	Variance				Group	Observation number	Summation	Average	Variance				Group	Observation number	Summation	Average	Variance				Group	Observation number	Summation	Average	Variance
	1	3	3	1	0				1	3	0.963	0.321	0.0449146				1	3	0.624	0.208	0.012829				1	3	0.0405	0.0135	1.444e-05
	2	3	2.964	0.988	0.019321				2	3	2.226	0.742	0.006076				2	3	0.75	0.25	0.015123				2	3	0.9003	0.3001	0.0112177
	Variance								Variance								Variance								Variance
	Difference source	SS	df	MS	F	P-value	F crit		Difference source	SS	df	MS	F	P-value	F crit		Difference source	SS	df	MS	F	P-value	F crit		Difference source	SS	df	MS	F	P-value	F crit
	Group with	0.000216	1	0.000216	0.0223591	0.888372	7.70865		Group with	0.265861	1	0.265861	10.4279	0.0319992	7.70865		Group with	0.002646	1	0.002646	0.189325	0.685927	7.70865		Group with	0.123209	1	0.123209	21.9387	0.00942055	7.70865
	Group in	0.038642	4	0.0096605					Group in	0.101981	4	0.0254953					Group in	0.055904	4	0.013976					Group in	0.0224643	4	0.00561608
	Total	0.038858	5						Total	0.367843	5						Total	0.05855	5						Total	0.145674	5

## Sheet: Figure data(1)
Tissue	Gene	treat	mean	sd
root	CBF1	CK	1	0
root	CBF1	COLD	21.105	1.76662
root	CBF2	CK	0.925	0.13105
root	CBF2	COLD	24.363	0.646531
root	CBF3	CK	0.153	0.0319687
root	CBF3	COLD	2.783	0.576903
root	CBF5	CK	0.0907	0.0734415
root	CBF5	COLD	2.457	0.846408
Tissue	Gene	treat	mean	sd
stem	CBF1	CK	1	0
stem	CBF1	COLD	58.713	7.17831
stem	CBF2	CK	1.967	0.545115
stem	CBF2	COLD	47.254	1.61552
stem	CBF3	CK	0.154	0.0718517
stem	CBF3	COLD	3.243	1.02689
stem	CBF5	CK	0.277	0.097379
stem	CBF5	COLD	14.546	2.18128
Tissue	Gene	treat	mean	sd
leaf	CBF1	CK	1	0
leaf	CBF1	COLD	155.702	4.83601
leaf	CBF2	CK	3.525	0.969869
leaf	CBF2	COLD	85.081	6.9685
leaf	CBF3	CK	0.272	0.134412
leaf	CBF3	COLD	3.454	0.983878
leaf	CBF5	CK	0.0721	0.00962635
leaf	CBF5	COLD	14.23	1.69606
Tissue	Gene	treat	mean	sd
bud	CBF1	CK	1	0
bud	CBF1	COLD	148.485	16.3368
bud	CBF2	CK	6.621	1.53889
bud	CBF2	COLD	66.865	9.0206
bud	CBF3	CK	0.248	0.165675
bud	CBF3	COLD	3.445	0.626337
bud	CBF5	CK	0.252	0.0719305
bud	CBF5	COLD	31.19	8.6659
Tissue	Gene	treat	mean	sd
flower	Gene	treat	mean	sd
flower	Gene	treat	mean	sd
flower	Gene	treat	mean	sd
flower	Gene	treat	mean	sd
flower	Gene	treat	mean	sd
flower	Gene	treat	mean	sd
flower	Gene	treat	mean	sd
flower	Gene	treat	mean	sd

## Sheet: Raw data(2)
CBF1	treat	Relative expression			CBF1	treat	Relative expression			CBF1	treat	Relative expression
root	CK	1			root	CK	1			root	CK	1
stem	CK	2.946			stem	CK	1.517			stem	CK	2.605
leaf	CK	2.195			leaf	CK	1.293			leaf	CK	2.044
bud	CK	0.915			bud	CK	2.508			bud	CK	1.143
flower	CK	10.156			flower	CK	0.918			flower	CK	13.502
root	COLD	20.191			root	COLD	22.206			root	COLD	20.918
stem	COLD	143.165			stem	COLD	119.951			stem	COLD	151.94
leaf	COLD	300.016			leaf	COLD	272.833			leaf	COLD	288.598
bud	COLD	242.074			bud	COLD	189.052			bud	COLD	247.063
flower	COLD	10.494			flower	COLD	2.605			flower	COLD	11.2025
CBF2	treat	Relative expression			CBF2	treat	Relative expression			CBF2	treat	Relative expression
root	CK	1			root	CK	1			root	CK	1
stem	CK	7.379			stem	CK	2.639			stem	CK	5.009
leaf	CK	10.956			leaf	CK	3.092			leaf	CK	7.024
bud	CK	8.165			bud	CK	15.441			bud	CK	9.067
flower	CK	3.198			flower	CK	3.894			flower	CK	1.455
root	COLD	29.112			root	COLD	22.497			root	COLD	27.354
stem	COLD	135.498			stem	COLD	104.613			stem	COLD	120.783
leaf	COLD	197.496			leaf	COLD	138.542			leaf	COLD	172.519
bud	COLD	115.6			bud	COLD	98.362			bud	COLD	115.981
flower	COLD	5.162			flower	COLD	9.974			flower	COLD	4.568
CBF3	treat	Relative expression			CBF3	treat	Relative expression			CBF3	treat	Relative expression
root	CK	1			root	CK	1			root	CK	1
stem	CK	1.816			stem	CK	3.108			stem	CK	2.195
leaf	CK	2.816			leaf	CK	3.44			leaf	CK	3.563
bud	CK	2.165			bud	CK	2.969			bud	CK	2.264
flower	CK	10.849			flower	CK	12.225			flower	CK	10.244
root	COLD	20.256			root	COLD	12.569			root	COLD	21.571
stem	COLD	56.252			stem	COLD	30.82			stem	COLD	62.286
leaf	COLD	39.198			leaf	COLD	41.981			leaf	COLD	43.306
bud	COLD	30.165			bud	COLD	38.351			bud	COLD	33.991
flower	COLD	11.985			flower	COLD	15.9568			flower	COLD	12.1394
CBF5	treat	Relative expression			CBF5	treat	Relative expression			CBF5	treat	Relative expression
root	CK	1			root	CK	1			root	CK	1
stem	CK	6.195			stem	CK	8.901			stem	CK	6.48
leaf	CK	1.396			leaf	CK	1.534			leaf	CK	1.465
bud	CK	5.989			bud	CK	0.866			bud	CK	5.832
flower	CK	1.489			flower	CK	0.509			flower	CK	1.668
root	COLD	31.896			root	COLD	16.974			root	COLD	32.325
stem	COLD	362.516			stem	COLD	398.545			stem	COLD	371.502
leaf	COLD	273.593			leaf	COLD	347.607			leaf	COLD	245.953
bud	COLD	573.985			bud	COLD	363.44			bud	COLD	631.659
flower	COLD	25.492			flower	COLD	37.676			flower	COLD	18.084

## Sheet: Variance(2) 
	CBF1
	root								stem									leaf									bud								flower
	1	20.191							2.946	143.165								2.195	300.016								0.915	242.074							10.156	10.494
	1	22.206							1.517	119.951								1.293	272.833								2.508	189.052							0.918	2.605
	1	20.918							2.605	151.94								2.044	288.598								1.143	247.063							13.502	11.2025
Average	1	21.105						Average	2.356	138.352							Average	1.844	287.149							Average	1.522	226.063						Average	8.192	8.1005
sd	0	0.83318						sd	0.609377	13.4956							sd	0.394463	11.1446							sd	0.703393	26.2499						sd	5.32179	3.89666
	Analysis of variance: one-way analysis of variance								Analysis of variance: one-way analysis of variance									Analysis of variance: one-way analysis of variance									Analysis of variance: one-way analysis of variance								Analysis of variance: one-way analysis of variance
	SUMMARY								SUMMARY									SUMMARY									SUMMARY								SUMMARY
	Group	Observation number	Summation	Average	Variance				Group	Observation number	Summation	Average	Variance					Group	Observation number	Summation	Average	Variance					Group	Observation number	Summation	Average	Variance				Group	Observation number	Summation	Average	Variance
	1	3	3	1	0				1	3	7.068	2.356	0.557011					1	3	5.532	1.844	0.233401					1	3	4.566	1.522	0.742143				1	3	24.576	8.192	42.4822
	2	3	63.315	21.105	1.04128				2	3	415.056	138.352	273.198					2	3	861.447	287.149	186.304					2	3	678.189	226.063	1033.58				2	3	24.3015	8.1005	22.7759
	Variance								Variance									Variance									Variance								Variance
	Difference source	SS	df	MS	F	P-value	F crit		Difference source	SS	df	MS	F	P-value	F crit			Difference source	SS	df	MS	F	P-value	F crit			Difference source	SS	df	MS	F	P-value	F crit		Difference source	SS	df	MS	F	P-value	F crit
	Group with	606.317	1	606.317	1164.56	4.39894e-06	7.70865		Group with	27742.4	1	27742.4	202.68	0.000141376	7.70865			Group with	122098	1	122098	1309.11	3.48331e-06	7.70865			Group with	75628	1	75628	146.236	0.000268223	7.70865		Group with	0.0125584	1	0.0125584	0.000384883	0.985287	7.70865
	Group in	2.08257	4	0.520641					Group in	547.51	4	136.877						Group in	373.074	4	93.2685						Group in	2068.65	4	517.163					Group in	130.516	4	32.6291
	Total	608.399	5						Total	28289.9	5							Total	122471	5							Total	77696.6	5						Total	130.529	5
	CBF2
	root								stem									leaf									bud								flower
	1	29.112							7.379	135.498								10.956	197.496								8.165	115.6							3.198	5.162
	1	22.497							2.639	104.613								3.092	138.542								15.441	98.362							3.894	9.974
	1	27.354							5.009	120.783								7.024	172.519								9.067	115.981							1.455	4.568
Average	1	26.321						Average	5.009	120.298							Average	7.024	169.519							Average	10.891	109.981						Average	2.849	6.568
sd	0	2.7976						sd	1.9351	12.6134							sd	3.21046	24.1612							sd	3.23834	8.21735						sd	1.02584	2.42058
	Analysis of variance: one-way analysis of variance								Analysis of variance: one-way analysis of variance									Analysis of variance: one-way analysis of variance									Analysis of variance: one-way analysis of variance								Analysis of variance: one-way analysis of variance
	SUMMARY								SUMMARY									SUMMARY									SUMMARY								SUMMARY
	Group	Observation number	Summation	Average	Variance				Group	Observation number	Summation	Average	Variance					Group	Observation number	Summation	Average	Variance					Group	Observation number	Summation	Average	Variance				Group	Observation number	Summation	Average	Variance
	1	3	3	1	0				1	3	15.027	5.009	5.6169					1	3	21.072	7.024	15.4606					1	3	32.673	10.891	15.7303				1	3	8.547	2.849	1.57853
	2	3	78.963	26.321	11.7399				2	3	360.894	120.298	238.647					2	3	508.557	169.519	875.644					2	3	329.943	109.981	101.287				2	3	19.704	6.568	8.78884
	Variance								Variance									Variance									Variance								Variance
	Difference source	SS	df	MS	F	P-value	F crit		Difference source	SS	df	MS	F	P-value	F crit			Difference source	SS	df	MS	F	P-value	F crit			Difference source	SS	df	MS	F	P-value	F crit		Difference source	SS	df	MS	F	P-value	F crit
	Group with	961.73	1	961.73	163.84	0.000214706	7.70865		Group with	19937.3	1	19937.3	163.244	0.000216245	7.70865			Group with	39606.9	1	39606.9	88.8941	0.000705534	7.70865			Group with	14728.2	1	14728.2	251.727	9.22307e-05	7.70865		Group with	20.7464	1	20.7464	4.00226	0.116042	7.70865
	Group in	23.4797	4	5.86994					Group in	488.528	4	122.132						Group in	1782.21	4	445.552						Group in	234.035	4	58.5087					Group in	20.7347	4	5.18368
	Total	985.209	5						Total	20425.9	5							Total	41389.1	5							Total	14962.3	5						Total	41.4812	5
	CBF3
	root								stem									leaf									bud								flower
	1	20.256							1.816	56.252								2.816	39.198								2.165	30.165							10.849	11.985
	1	12.569							3.108	30.82								3.44	41.981								2.969	38.351							12.225	15.9568
	1	21.571							2.195	62.286								3.563	43.306								2.264	33.991							10.244	12.1394
Average	1	18.132						Average	2.373	49.786							Average	3.273	41.495							Average	2.466	34.169						Average	11.106	13.3604
sd	0	3.9701						sd	0.542266	13.6354							sd	0.327026	1.71193							sd	0.357964	3.34429						sd	0.828906	1.83701
	Analysis of variance: one-way analysis of variance								Analysis of variance: one-way analysis of variance									Analysis of variance: one-way analysis of variance									Analysis of variance: one-way analysis of variance								Analysis of variance: one-way analysis of variance
	SUMMARY								SUMMARY									SUMMARY									SUMMARY								SUMMARY
	Group	Observation number	Summation	Average	Variance				Group	Observation number	Summation	Average	Variance					Group	Observation number	Summation	Average	Variance					Group	Observation number	Summation	Average	Variance				Group	Observation number	Summation	Average	Variance
	1	3	3	1	0				1	3	7.119	2.373	0.441079					1	3	9.819	3.273	0.160419					1	3	7.398	2.466	0.192207				1	3	33.318	11.106	1.03063
	2	3	54.396	18.132	23.6425				2	3	149.358	49.786	278.884					2	3	124.485	41.495	4.39606					2	3	102.507	34.169	16.7764				2	3	40.0812	13.3604	5.06193
	Variance								Variance									Variance									Variance								Variance
	Difference source	SS	df	MS	F	P-value	F crit		Difference source	SS	df	MS	F	P-value	F crit			Difference source	SS	df	MS	F	P-value	F crit			Difference source	SS	df	MS	F	P-value	F crit		Difference source	SS	df	MS	F	P-value	F crit
	Group with	440.258	1	440.258	37.2429	0.00364808	7.70865		Group with	3371.99	1	3371.99	24.1438	0.00796564	7.70865			Group with	2191.38	1	2191.38	961.875	6.44036e-06	7.70865			Group with	1507.62	1	1507.62	177.695	0.000183096	7.70865		Group with	7.62348	1	7.62348	2.50256	0.188824	7.70865
	Group in	47.2851	4	11.8213					Group in	558.65	4	139.663						Group in	9.11296	4	2.27824						Group in	33.9372	4	8.48431					Group in	12.1851	4	3.04628
	Total	487.543	5						Total	3930.64	5							Total	2200.49	5							Total	1541.56	5						Total	19.8086	5
	CBF5
	root								stem									leaf									bud								flower
	1	31.896							6.195	362.516								1.396	273.593								5.989	573.985							1.489	25.492
	1	16.974							8.901	398.545								1.534	347.607								0.866	363.44							0.509	37.676
	1	32.325							6.48	371.502								1.465	245.953								5.832	631.659							1.668	18.084
Average	1	27.065						Average	7.192	377.521							Average	1.465	289.051							Average	4.229	523.028						Average	1.222	27.084
sd	0	7.13756						sd	1.21403	15.3122							sd	0.0563383	42.9153							sd	2.37886	115.276						sd	0.509436	8.07723
	Analysis of variance: one-way analysis of variance								Analysis of variance: one-way analysis of variance									Analysis of variance: one-way analysis of variance									Analysis of variance: one-way analysis of variance								Analysis of variance: one-way analysis of variance
	SUMMARY								SUMMARY									SUMMARY									SUMMARY								SUMMARY
	Group	Observation number	Summation	Average	Variance				Group	Observation number	Summation	Average	Variance					Group	Observation number	Summation	Average	Variance					Group	Observation number	Summation	Average	Variance				Group	Observation number	Summation	Average	Variance
	1	3	3	1	0				1	3	21.576	7.192	2.21082					1	3	4.395	1.465	0.004761					1	3	12.687	4.229	8.48849				1	3	3.666	1.222	0.389287
	2	3	81.195	27.065	76.4172				2	3	1132.56	377.521	351.693					2	3	867.152	289.051	2762.58					2	3	1569.08	523.028	19932.8				2	3	81.252	27.084	97.8625
	Variance								Variance									Variance									Variance								Variance
	Difference source	SS	df	MS	F	P-value	F crit		Difference source	SS	df	MS	F	P-value	F crit			Difference source	SS	df	MS	F	P-value	F crit			Difference source	SS	df	MS	F	P-value	F crit		Difference source	SS	df	MS	F	P-value	F crit
	Group with	1019.08	1	1019.08	26.6714	0.00667756	7.70865		Group with	205715	1	205715	1162.55	4.41411e-06	7.70865			Group with	124058	1	124058	89.8132	0.000691675	7.70865			Group with	403729	1	403729	40.4917	0.00312678	7.70865		Group with	1003.26	1	1003.26	20.4223	0.0106656	7.70865
	Group in	152.834	4	38.2086					Group in	707.809	4	176.952						Group in	5525.17	4	1381.29						Group in	39882.6	4	9970.65					Group in	196.504	4	49.1259
	Total	1171.91	5						Total	206423	5							Total	129584	5							Total	443611	5						Total	1199.77	5

## Sheet: Figure data(2)
Gene	Tissue	treat	mean	sd
CBF1	root	CK	1	0
CBF1	root	COLD	21.105	0.83318
CBF1	stem	CK	2.356	0.609377
CBF1	stem	COLD	138.352	13.4956
CBF1	leaf	CK	1.844	0.394463
CBF1	leaf	COLD	287.149	11.1446
CBF1	bud	CK	1.522	0.703393
CBF1	bud	COLD	226.063	26.2499
CBF1	flower	CK	8.192	5.32179
CBF1	flower	COLD	8.1005	3.89666
Gene	Tissue	treat	mean	sd
CBF2	root	CK	1	0
CBF2	root	COLD	26.321	2.7976
CBF2	stem	CK	5.009	1.9351
CBF2	stem	COLD	120.298	12.6134
CBF2	leaf	CK	7.024	3.21046
CBF2	leaf	COLD	169.519	24.1612
CBF2	bud	CK	10.891	3.23834
CBF2	bud	COLD	109.981	8.21735
CBF2	flower	CK	2.849	1.02584
CBF2	flower	COLD	6.568	2.42058
Gene	Tissue	treat	mean	sd
CBF3	root	CK	1	0
CBF3	root	COLD	18.132	3.9701																																				1.222	27.084
CBF3	stem	CK	2.373	0.542266																																				0.509436	8.07723
CBF3	stem	COLD	49.786	13.6354
CBF3	leaf	CK	3.273	0.327026
CBF3	leaf	COLD	41.495	1.71193
CBF3	bud	CK	2.466	0.357964
CBF3	bud	COLD	34.169	3.34429
CBF3	flower	CK	11.106	0.828906
CBF3	flower	COLD	13.3604	1.83701
Gene	Tissue	treat	mean	sd
CBF5	root	CK	1	0
CBF5	root	COLD	27.065	7.13756
CBF5	stem	CK	7.192	1.21403
CBF5	stem	COLD	377.521	15.3122
CBF5	leaf	CK	1.465	0.0563383
CBF5	leaf	COLD	289.051	42.9153
CBF5	bud	CK	4.229	2.37886
CBF5	bud	COLD	523.028	115.276
CBF5	flower	CK	1.222	0.509436
CBF5	flower	COLD	27.084	8.07723
