# Supplementary material for: CBF transcription factors involved in the cold response of Camellia japonica (Naidong)
Source: PeerJ. 2021 Sep 9;9:e12155. doi: 10.7717/peerj.12155 (PMC8435204; doi:10.7717/peerj.12155)
Supplement: Supplemental Information 7 [file peerj-09-12155-s007.xlsx]

## Sheet: Raw data
Gene	Relative expression	treat			Gene	Relative expression	treat			Gene	Relative expression	treat
CBF1	1	CK			CBF1	1	CK			CBF1	1	CK
CBF2	1	CK			CBF2	1	CK			CBF2	1	CK
CBF3	1	CK			CBF3	1	CK			CBF3	1	CK
CBF5	1	CK			CBF5	1	CK			CBF5	1	CK
CBF1	95.161	Hot			CBF1	115.745	Hot			CBF1	102.453	Hot
CBF2	1.133	Hot			CBF2	1.231	Hot			CBF2	1.032	Hot
CBF3	0.4038	Hot			CBF3	0.1134	Hot			CBF3	0.21	Hot
CBF5	19.5921	Hot			CBF5	12.9979	Hot			CBF5	19.295	Hot
CBF1	90.995	Hot(no-light)			CBF1	87.062	Hot(no-light)			CBF1	83.078	Hot(no-light)
CBF2	0.991	Hot(no-light)			CBF2	0.771	Hot(no-light)			CBF2	1.181	Hot(no-light)
CBF3	0.502	Hot(no-light)			CBF3	0.02	Hot(no-light)			CBF3	0.411	Hot(no-light)
CBF5	16.1612	Hot(no-light)			CBF5	15.8368	Hot(no-light)			CBF5	17.199	Hot(no-light)
Gene	Relative expression	treat			Gene	Relative expression	treat			Gene	Relative expression	treat
CBF1	1	CK			CBF1	1	CK			CBF1	1	CK
CBF2	1	CK			CBF2	1	CK			CBF2	1	CK
CBF3	1	CK			CBF3	1	CK			CBF3	1	CK
CBF5	1	CK			CBF5	1	CK			CBF5	1	CK
CBF1	895.161	Cold			CBF1	1042.94	Cold			CBF1	972.051	Cold
CBF2	530.891	Cold			CBF2	570.519	Cold			CBF2	535.705	Cold
CBF3	470.116	Cold			CBF3	610.208	Cold			CBF3	390.162	Cold
CBF5	805.146	Cold			CBF5	566.532	Cold			CBF5	835.839	Cold
CBF1	479.165	Cold(no-light)			CBF1	628.875	Cold(no-light)			CBF1	420.52	Cold(no-light)
CBF2	299.11	Cold(no-light)			CBF2	156.166	Cold(no-light)			CBF2	191.638	Cold(no-light)
CBF3	176.616	Cold(no-light)			CBF3	114.922	Cold(no-light)			CBF3	165.269	Cold(no-light)
CBF5	335.489	Cold(no-light)			CBF5	272.005	Cold(no-light)			CBF5	290.247	Cold(no-light)
Gene	Relative expression	treat			Gene	Relative expression	treat			Gene	Relative expression	treat
CBF1	1	CK			CBF1	1	CK			CBF1	1	CK
CBF2	1	CK			CBF2	1	CK			CBF2	1	CK
CBF3	1	CK			CBF3	1	CK			CBF3	1	CK
CBF5	1	CK			CBF5	1	CK			CBF5	1	CK
CBF1	1.913	Drought			CBF1	2.161	Drought			CBF1	35.037	Drought
CBF2	165.493	Drought			CBF2	103.481	Drought			CBF2	120.987	Drought
CBF3	2.591	Drought			CBF3	0.703	Drought			CBF3	12.645	Drought
CBF5	7.156	Drought			CBF5	1.49	Drought			CBF5	22.323	Drought

## Sheet: Hot-variance
	CK	Hot	Hot(no-light)
	CBF1									CBF2										CBF3											CBF5
	1	95.161	90.995							1	1.133	0.991								1	0.5038	0.502									1	19.5921	16.1612
	1	115.745	87.062							1	1.231	0.771								1	0.0134	0.02									1	12.9979	15.8368
	1	102.453	83.078							1	1.032	1.181								1	0.1128	0.411									1	19.295	17.199
Average	1	104.453	87.045						Average	1	1.132	0.981							Average	1	0.21	0.311								Average	1	17.295	16.399
sd	0	8.52155	3.23212						sd	0	0.0812445	0.167531							sd	0	0.211674	0.209095								sd	0	3.04093	0.580981
	HOT-HOT NO LIGHT									HOT-CK										CK-HOT NO LIGHT											HOT-HOT NO LIGHT
	Analysis of variance: one-way analysis of variance									Analysis of variance: one-way analysis of variance										Analysis of variance: one-way analysis of variance											Analysis of variance: one-way analysis of variance
	SUMMARY									SUMMARY										SUMMARY											SUMMARY
	Group	Observation number	Summation	Average	Variance					Group	Observation number	Summation	Average	Variance						Group	Observation number	Summation	Average	Variance							Group	Observation number	Summation	Average	Variance
	1	3	313.359	104.453	108.925					1	3	3	1	0						1	3	3	1	0							1	3	51.885	17.295	13.8709
	2	3	261.135	87.045	15.6699					2	3	3.396	1.132	0.009901						2	3	0.933	0.311	0.065581							2	3	49.197	16.399	0.506309
	Variance									Variance										Variance											Variance
	Difference source	SS	df	MS	F	P-value	F crit			Difference source	SS	df	MS	F	P-value	F crit				Difference source	SS	df	MS	F	P-value	F crit					Difference source	SS	df	MS	F	P-value	F crit
	Group with	454.558	1	454.558	7.29655	0.0540264	7.70865			Group with	0.026136	1	0.026136	5.27947	0.0831484	7.70865				Group with	0.712082	1	0.712082	21.7161	0.00958918	7.70865					Group with	1.20422	1	1.20422	0.167519	0.703294	7.70865
	Group in	249.19	4	62.2976						Group in	0.019802	4	0.0049505							Group in	0.131162	4	0.0327905								Group in	28.7544	4	7.18859
	Total	703.748	5							Total	0.045938	5								Total	0.843244	5									Total	29.9586	5
	HOT NO LIGHT-ck									HOT-HOT NO LIGHT										HOT NO LIGHT-HOT											HOT-CK
	Analysis of variance: one-way analysis of variance									Analysis of variance: one-way analysis of variance										Analysis of variance: one-way analysis of variance											Analysis of variance: one-way analysis of variance
	SUMMARY									SUMMARY										SUMMARY											SUMMARY
	Group	Observation number	Summation	Average	Variance					Group	Observation number	Summation	Average	Variance						Group	Observation number	Summation	Average	Variance							Group	Observation number	Summation	Average	Variance
	1	3	3	1	0					1	3	3.396	1.132	0.009901						1	3	0.63	0.21	0.0672089							1	3	3	1	0
	2	3	261.135	87.045	15.6699					2	3	2.943	0.981	0.0421						2	3	0.933	0.311	0.065581							2	3	51.885	17.295	13.8709
	Variance									Variance										Variance											Variance
	Difference source	SS	df	MS	F	P-value	F crit			Difference source	SS	df	MS	F	P-value	F crit				Difference source	SS	df	MS	F	P-value	F crit					Difference source	SS	df	MS	F	P-value	F crit
	Group with	11105.6	1	11105.6	1417.44	2.97236e-06	7.70865			Group with	0.0342015	1	0.0342015	1.31542	0.315356	7.70865				Group with	0.0153015	1	0.0153015	0.230462	0.656254	7.70865					Group with	398.291	1	398.291	57.4283	0.0016259	7.70865
	Group in	31.3399	4	7.83497						Group in	0.104002	4	0.0260005							Group in	0.26558	4	0.066395								Group in	27.7417	4	6.93543
	Total	11137	5							Total	0.138204	5								Total	0.280881	5									Total	426.032	5
																															CK-HOT NO LIGHT
																															Analysis of variance: one-way analysis of variance
																															SUMMARY
																															Group	Observation number	Summation	Average	Variance
																															1	3	3	1	0
																															2	3	49.197	16.399	0.506309
																															Variance
																															Difference source	SS	df	MS	F	P-value	F crit
																															Group with	355.694	1	355.694	1405.05	3.02491e-06	7.70865
																															Group in	1.01262	4	0.253154
																															Total	356.706	5

## Sheet: COLD-variance
	CK	COLD	COLD(no-light)
	CBF1									CBF2										CBF3											CBF5
	1	895.161	479.165							1	530.891	299.11								1	470.116	176.616									1	805.146	335.489
	1	1042.94	628.875							1	570.519	156.166								1	610.208	114.922									1	566.532	272.005
	1	972.051	420.52							1	535.705	191.638								1	390.162	165.269									1	835.839	290.247
Average	1	970.051	509.52						Average	1	545.705	215.638							Average	1	490.162	152.269								Average	1	735.839	299.247
sd	0	60.3475	87.7269						sd	0	17.6559	60.7742							sd	0	90.9448	26.8112								sd	0	120.372	26.6871
	COLD-COLD NO LIGHT									COLD-COLD NO LIGHT										COLD-COLD NO LIGHT											COLD-COLD NO LIGHT
	Analysis of variance: one-way analysis of variance									Analysis of variance: one-way analysis of variance										Analysis of variance: one-way analysis of variance											Analysis of variance: one-way analysis of variance
	SUMMARY									SUMMARY										SUMMARY											SUMMARY
	Group	Observation number	Summation	Average	Variance					Group	Observation number	Summation	Average	Variance						Group	Observation number	Summation	Average	Variance							Group	Observation number	Summation	Average	Variance
	1	3	2910.15	970.051	5462.73					1	3	1637.12	545.705	467.595						1	3	1470.49	490.162	12406.4							1	3	2207.52	735.839	21734.2
	2	3	1528.56	509.52	11544					2	3	646.914	215.638	5540.25						2	3	456.807	152.269	1078.26							2	3	897.741	299.247	1068.3
	Variance									Variance										Variance											Variance
	Difference source	SS	df	MS	F	P-value	F crit			Difference source	SS	df	MS	F	P-value	F crit				Difference source	SS	df	MS	F	P-value	F crit					Difference source	SS	df	MS	F	P-value	F crit
	Group with	318133	1	318133	37.4126	0.00361772	7.70865			Group with	163416	1	163416	54.401	0.00180097	7.70865				Group with	171258	1	171258	25.4003	0.00728275	7.70865					Group with	285919	1	285919	25.0779	0.00744933	7.70865
	Group in	34013.5	4	8503.38						Group in	12015.7	4	3003.92							Group in	26969.4	4	6742.35								Group in	45604.9	4	11401.2
	Total	352147	5							Total	175432	5								Total	198227	5									Total	331524	5
	COLD NO LIGHT - CK									COLD NO LIGHT - CK										COLD NO LIGHT - CK											COLD NO LIGHT - CK
	Analysis of variance: one-way analysis of variance									Analysis of variance: one-way analysis of variance										Analysis of variance: one-way analysis of variance											Analysis of variance: one-way analysis of variance
	SUMMARY									SUMMARY										SUMMARY											SUMMARY
	Group	Observation number	Summation	Average	Variance					Group	Observation number	Summation	Average	Variance						Group	Observation number	Summation	Average	Variance							Group	Observation number	Summation	Average	Variance
	1	3	3	1	0					1	3	3	1	0						1	3	3	1	0							1	3	3	1	0
	2	3	1528.56	509.52	11544					2	3	646.914	215.638	5540.25						2	3	456.807	152.269	1078.26							2	3	897.741	299.247	1068.3
	Variance									Variance										Variance											Variance
	Difference source	SS	df	MS	F	P-value	F crit			Difference source	SS	df	MS	F	P-value	F crit				Difference source	SS	df	MS	F	P-value	F crit					Difference source	SS	df	MS	F	P-value	F crit
	Group with	387889	1	387889	67.2017	0.0012064	7.70865			Group with	69104.2	1	69104.2	24.9463	0.007519	7.70865				Group with	34323.5	1	34323.5	63.6644	0.0013372	7.70865					Group with	133427	1	133427	249.792	9.36465e-05	7.70865
	Group in	23088	4	5772.01						Group in	11080.5	4	2770.12							Group in	2156.53	4	539.131								Group in	2136.61	4	534.152
	Total	410977	5							Total	80184.7	5								Total	36480	5									Total	135564	5

## Sheet: Drought-variance
	CK	Drought
	CBF1									CBF2										CBF3											CBF5
	1	1.913								1	165.493									1	2.591										1	7.156
	1	2.161								1	103.481									1	0.703										1	1.49
	1	35.037								1	120.987									1	12.645										1	22.323
Average	1	13.037							Average	1	129.987								Average	1	5.313									Average	1	10.323
sd	0	15.5567							sd	0	26.1039								sd	0	5.24149									sd	0	8.79492
	Analysis of variance: one-way analysis of variance									Analysis of variance: one-way analysis of variance										Analysis of variance: one-way analysis of variance											Analysis of variance: one-way analysis of variance
	SUMMARY									SUMMARY										SUMMARY											SUMMARY
	Group	Observation number	Summation	Average	Variance					Group	Observation number	Summation	Average	Variance						Group	Observation number	Summation	Average	Variance							Group	Observation number	Summation	Average	Variance
	1	3	3	1	0					1	3	3	1	0						1	3	3	1	0							1	3	3	1	0
	2	3	37.198	18.599	540.416					2	3	389.961	129.987	1022.12						2	3	15.939	5.313	41.2098							2	3	30.969	10.323	116.026
	Variance									Variance										Variance											Variance
	Difference source	SS	df	MS	F	P-value	F crit			Difference source	SS	df	MS	F	P-value	F crit				Difference source	SS	df	MS	F	P-value	F crit					Difference source	SS	df	MS	F	P-value	F crit
	Group with	309.725	1	309.725	1.14625	0.396409	18.5128			Group with	24956.5	1	24956.5	48.8327	0.00220623	7.70865				Group with	27.903	1	27.903	1.35419	0.309229	7.70865					Group with	130.377	1	130.377	2.24739	0.208214	7.70865
	Group in	540.416	2	270.208						Group in	2044.24	4	511.061							Group in	82.4196	4	20.6049								Group in	232.052	4	58.0129
	Total	850.14	3							Total	27000.7	5								Total	110.323	5									Total	362.429	5

## Sheet: Figure data
Gene	treat	mean	sd
CBF1	CK	1	0
CBF1	HOT	104.453	8.52155
CBF1	HOT no light	87.045	3.23212
CBF2	CK	1	0
CBF2	HOT	1.132	0.0812445
CBF2	HOT no light	0.981	0.167531
CBF3	CK	1	0
CBF3	HOT	0.21	0.211674
CBF3	HOT no light	0.311	0.209095
CBF5	CK	1	0
CBF5	HOT	17.295	3.04093
CBF5	HOT no light	16.399	0.580981
Gene	treat	mean	sd
CBF1	CK	1	0
CBF1	COLD	970.051	60.3475
CBF1	COLD no light	509.52	87.7269
CBF2	CK	1	0
CBF2	COLD	545.705	17.6559
CBF2	COLD no light	215.638	60.7742
CBF3	CK	1	0
CBF3	COLD	490.162	90.9448
CBF3	COLD no light	152.269	26.8112
CBF5	CK	1	0
CBF5	COLD	735.839	120.372
CBF5	COLD no light	299.247	26.6871
Gene	treat	mean	sd
CBF1	CK	1	0
CBF1	Drought	13.037	15.5567
CBF2	CK	1	0
CBF2	Drought	129.987	26.1039
CBF3	CK	1	0
CBF3	Drought	5.313	5.24149
CBF5	CK	1	0
CBF5	Drought	10.323	8.79492
