# Supplementary material for: CBF transcription factors involved in the cold response of Camellia japonica (Naidong)
Source: PeerJ. 2021 Sep 9;9:e12155. doi: 10.7717/peerj.12155 (PMC8435204; doi:10.7717/peerj.12155)
Supplement: Supplemental Information 8 [file peerj-09-12155-s008.xlsx]

## Sheet: Sheet1
qRT-PCR
CBF1QPCR-F	GCCACCGTTGTTGGAGGAGA
CBF1QPCR-R	GTCGCAGTTTCAGTTGCTGTTGTAG
CBF2QPCR-F	GGCACTCTGGAGCTTGTCAATT
CBF2QPCR-R	AAAAGCCAAAACGACTCAGATTC
CBF3QPCR-F	ACACTGCGGGTGGAGACTG
CBF3QPCR-R	CTCACACTCTGACAGGAGAAAAATC
CBF5QPCR-F	TCGTCACTTTGTGGGTATGCG
CBF5QPCR-R	TTTCCCTGTCCAAATCCATAGAGTA
promoter
SP1	TTCTTCCTCCCTCCCCTCTTCTTCG
SP2	CCAGTGCCCCTATCTGACGCCG
SP3	ACACATTTTTCTTGCTCGAATCCAT
